# Supplementary material for: Cytofkit: A Bioconductor Package for an Integrated Mass Cytometry Data Analysis Pipeline
Source: PLoS Comput Biol. 2016 Sep 23;12(9):e1005112. doi: 10.1371/journal.pcbi.1005112 (PMC5035035; doi:10.1371/journal.pcbi.1005112)
Supplement: S1 Dataset — (ZIP) [file pcbi.1005112.s001.zip]

Archive with 14 entries (11 files):
- S1_dataset/
- S1_dataset/.DS_Store
- __MACOSX/
- __MACOSX/S1_dataset/
- __MACOSX/S1_dataset/._.DS_Store
- S1_dataset/130515_C2_stim_CD19-.fcs
- S1_dataset/cytofkit_1.4.8.tar.gz
- S1_dataset/S1 PBMC.fcs
- S1_dataset/S2 PBMC.fcs
- S1_dataset/S3 PBMC.fcs
- S1_dataset/S4 PBMC.fcs
- S1_dataset/S5 Tonsil.fcs
- S1_dataset/S6 Tonsil.fcs
- S1_dataset/S7 Tonsil.fcs
